# Supplementary material for: Different Emergency Response Strategies to Oil Spills in Rivers Lead to Divergent Contamination Compositions and Microbial Community Response Characteristics
Source: Microorganisms. 2025 May 23;13(6):1193. doi: 10.3390/microorganisms13061193 (PMC12195274; doi:10.3390/microorganisms13061193)
Supplement: Supplementary file 1 [file microorganisms-13-01193-s001.zip]

Archive with 1 entries (1 files):
- microorganisms-3627112-supplementary.pdf
